# Supplementary material for: Formulation and Characterization of β-Cyclodextrins–Nitazoxanide Inclusion Complexes: Enhanced Solubility, In Vitro Drug Release, and Antiviral Activity in Vero Cells
Source: Pharmaceutics. 2024 Nov 21;16(12):1494. doi: 10.3390/pharmaceutics16121494 (PMC11677481; doi:10.3390/pharmaceutics16121494)
Supplement: Supplementary file 1 [file pharmaceutics-16-01494-s001.zip]

Archive with 1 entries (1 files):
- pharmaceutics-3333848-supplementary.pdf
